# Supplementary material for: Prognostic Value of Performance Status, Albumin, and CRP in Last-Line Chemotherapy for Pancreatic vs. Other Gastrointestinal Cancers—Simple Tools Matter
Source: Curr Oncol. 2024 Sep 14;31(9):5462–71. doi: 10.3390/curroncol31090404 (PMC11431321; doi:10.3390/curroncol31090404)
Supplement: Supplementary file 1 [file curroncol-31-00404-s001.zip]

Archive with 1 entries (1 files):
- curroncol-3181639-supplementary.pdf
